# Supplementary material for: Two stress-responsive kinases suppress ferroptosis by activating antioxidant programs under mild oxidative stress
Source: Signal Transduct Target Ther. 2026 Aug 3;11:306. doi: 10.1038/s41392-026-02892-1 (PMC13429692; doi:10.1038/s41392-026-02892-1)
Supplement: Supplementary file 2 — Supplementary Table 2 [file 41392_2026_2892_MOESM2_ESM.xlsx]

## Sheet: COB237-01-p-00001_Data Report m
Compound Name	DiscoveRx Gene Symbol	Entrez Gene Symbol	Percent Control	Compound Concentration (nM)
11j	ABL1(E255K)-phosphorylated	ABL1	71	10000
11j	ABL1(T315I)-phosphorylated	ABL1	85	10000
11j	ABL1-nonphosphorylated	ABL1	52	10000
11j	ABL1-phosphorylated	ABL1	76	10000
11j	ACVR1B	ACVR1B	97	10000
11j	ADCK3	CABC1	84	10000
11j	AKT1	AKT1	100	10000
11j	AKT2	AKT2	100	10000
11j	ALK	ALK	89	10000
11j	AURKA	AURKA	89	10000
11j	AURKB	AURKB	89	10000
11j	AXL	AXL	47	10000
11j	BMPR2	BMPR2	85	10000
11j	BRAF	BRAF	71	10000
11j	BRAF(V600E)	BRAF	75	10000
11j	BTK	BTK	100	10000
11j	CDK11	CDK19	21	10000
11j	CDK2	CDK2	63	10000
11j	CDK3	CDK3	90	10000
11j	CDK7	CDK7	86	10000
11j	CDK9	CDK9	40	10000
11j	CHEK1	CHEK1	100	10000
11j	CSF1R	CSF1R	100	10000
11j	CSNK1D	CSNK1D	29	10000
11j	CSNK1G2	CSNK1G2	58	10000
11j	DCAMKL1	DCLK1	88	10000
11j	DYRK1B	DYRK1B	4.3	10000
11j	EGFR	EGFR	93	10000
11j	EGFR(L858R)	EGFR	94	10000
11j	EPHA2	EPHA2	84	10000
11j	ERBB2	ERBB2	100	10000
11j	ERBB4	ERBB4	100	10000
11j	ERK1	MAPK3	100	10000
11j	FAK	PTK2	91	10000
11j	FGFR2	FGFR2	89	10000
11j	FGFR3	FGFR3	93	10000
11j	FLT3	FLT3	41	10000
11j	GSK3B	GSK3B	76	10000
11j	IGF1R	IGF1R	98	10000
11j	IKK-alpha	CHUK	92	10000
11j	IKK-beta	IKBKB	69	10000
11j	INSR	INSR	93	10000
11j	JAK2(JH1domain-catalytic)	JAK2	92	10000
11j	JAK3(JH1domain-catalytic)	JAK3	83	10000
11j	JNK1	MAPK8	4.4	10000
11j	JNK2	MAPK9	25	10000
11j	JNK3	MAPK10	8.3	10000
11j	KIT	KIT	85	10000
11j	KIT(D816V)	KIT	90	10000
11j	KIT(V559D,T670I)	KIT	100	10000
11j	LKB1	STK11	100	10000
11j	MAP3K4	MAP3K4	95	10000
11j	MAPKAPK2	MAPKAPK2	100	10000
11j	MARK3	MARK3	78	10000
11j	MEK1	MAP2K1	81	10000
11j	MEK2	MAP2K2	67	10000
11j	MET	MET	89	10000
11j	MKNK1	MKNK1	89	10000
11j	MKNK2	MKNK2	87	10000
11j	MLK1	MAP3K9	50	10000
11j	p38-alpha	MAPK14	99	10000
11j	p38-beta	MAPK11	100	10000
11j	PAK1	PAK1	100	10000
11j	PAK2	PAK2	95	10000
11j	PAK4	PAK4	100	10000
11j	PCTK1	CDK16	82	10000
11j	PDGFRA	PDGFRA	99	10000
11j	PDGFRB	PDGFRB	86	10000
11j	PDPK1	PDPK1	100	10000
11j	PIK3C2B	PIK3C2B	100	10000
11j	PIK3CA	PIK3CA	84	10000
11j	PIK3CG	PIK3CG	8	10000
11j	PIM1	PIM1	98	10000
11j	PIM2	PIM2	100	10000
11j	PIM3	PIM3	100	10000
11j	PKAC-alpha	PRKACA	100	10000
11j	PLK1	PLK1	82	10000
11j	PLK3	PLK3	88	10000
11j	PLK4	PLK4	100	10000
11j	PRKCE	PRKCE	66	10000
11j	RAF1	RAF1	76	10000
11j	RET	RET	88	10000
11j	RIOK2	RIOK2	2.9	10000
11j	ROCK2	ROCK2	100	10000
11j	RSK2(Kin.Dom.1-N-terminal)	RPS6KA3	78	10000
11j	SNARK	NUAK2	94	10000
11j	SRC	SRC	65	10000
11j	SRPK3	SRPK3	100	10000
11j	TGFBR1	TGFBR1	91	10000
11j	TIE2	TEK	79	10000
11j	TRKA	NTRK1	47	10000
11j	TSSK1B	TSSK1B	100	10000
11j	TYK2(JH1domain-catalytic)	TYK2	87	10000
11j	ULK2	ULK2	93	10000
11j	VEGFR2	KDR	99	10000
11j	YANK3	STK32C	100	10000
11j	ZAP70	ZAP70	91	10000
GW-843682X	ABL1(E255K)-phosphorylated	ABL1	62	10000
GW-843682X	ABL1(T315I)-phosphorylated	ABL1	63	10000
GW-843682X	ABL1-nonphosphorylated	ABL1	54	10000
GW-843682X	ABL1-phosphorylated	ABL1	67	10000
GW-843682X	ACVR1B	ACVR1B	91	10000
GW-843682X	ADCK3	CABC1	84	10000
GW-843682X	AKT1	AKT1	98	10000
GW-843682X	AKT2	AKT2	100	10000
GW-843682X	ALK	ALK	90	10000
GW-843682X	AURKA	AURKA	47	10000
GW-843682X	AURKB	AURKB	43	10000
GW-843682X	AXL	AXL	14	10000
GW-843682X	BMPR2	BMPR2	88	10000
GW-843682X	BRAF	BRAF	79	10000
GW-843682X	BRAF(V600E)	BRAF	81	10000
GW-843682X	BTK	BTK	100	10000
GW-843682X	CDK11	CDK19	94	10000
GW-843682X	CDK2	CDK2	72	10000
GW-843682X	CDK3	CDK3	89	10000
GW-843682X	CDK7	CDK7	95	10000
GW-843682X	CDK9	CDK9	78	10000
GW-843682X	CHEK1	CHEK1	100	10000
GW-843682X	CSF1R	CSF1R	42	10000
GW-843682X	CSNK1D	CSNK1D	78	10000
GW-843682X	CSNK1G2	CSNK1G2	93	10000
GW-843682X	DCAMKL1	DCLK1	100	10000
GW-843682X	DYRK1B	DYRK1B	44	10000
GW-843682X	EGFR	EGFR	58	10000
GW-843682X	EGFR(L858R)	EGFR	45	10000
GW-843682X	EPHA2	EPHA2	79	10000
GW-843682X	ERBB2	ERBB2	100	10000
GW-843682X	ERBB4	ERBB4	71	10000
GW-843682X	ERK1	MAPK3	100	10000
GW-843682X	FAK	PTK2	94	10000
GW-843682X	FGFR2	FGFR2	39	10000
GW-843682X	FGFR3	FGFR3	37	10000
GW-843682X	FLT3	FLT3	1.4	10000
GW-843682X	GSK3B	GSK3B	82	10000
GW-843682X	IGF1R	IGF1R	99	10000
GW-843682X	IKK-alpha	CHUK	93	10000
GW-843682X	IKK-beta	IKBKB	82	10000
GW-843682X	INSR	INSR	89	10000
GW-843682X	JAK2(JH1domain-catalytic)	JAK2	60	10000
GW-843682X	JAK3(JH1domain-catalytic)	JAK3	54	10000
GW-843682X	JNK1	MAPK8	71	10000
GW-843682X	JNK2	MAPK9	73	10000
GW-843682X	JNK3	MAPK10	79	10000
GW-843682X	KIT	KIT	35	10000
GW-843682X	KIT(D816V)	KIT	5.2	10000
GW-843682X	KIT(V559D,T670I)	KIT	6.1	10000
GW-843682X	LKB1	STK11	58	10000
GW-843682X	MAP3K4	MAP3K4	96	10000
GW-843682X	MAPKAPK2	MAPKAPK2	100	10000
GW-843682X	MARK3	MARK3	65	10000
GW-843682X	MEK1	MAP2K1	70	10000
GW-843682X	MEK2	MAP2K2	65	10000
GW-843682X	MET	MET	33	10000
GW-843682X	MKNK1	MKNK1	93	10000
GW-843682X	MKNK2	MKNK2	77	10000
GW-843682X	MLK1	MAP3K9	76	10000
GW-843682X	p38-alpha	MAPK14	96	10000
GW-843682X	p38-beta	MAPK11	98	10000
GW-843682X	PAK1	PAK1	95	10000
GW-843682X	PAK2	PAK2	66	10000
GW-843682X	PAK4	PAK4	93	10000
GW-843682X	PCTK1	CDK16	87	10000
GW-843682X	PDGFRA	PDGFRA	29	10000
GW-843682X	PDGFRB	PDGFRB	6.6	10000
GW-843682X	PDPK1	PDPK1	49	10000
GW-843682X	PIK3C2B	PIK3C2B	69	10000
GW-843682X	PIK3CA	PIK3CA	88	10000
GW-843682X	PIK3CG	PIK3CG	26	10000
GW-843682X	PIM1	PIM1	49	10000
GW-843682X	PIM2	PIM2	100	10000
GW-843682X	PIM3	PIM3	33	10000
GW-843682X	PKAC-alpha	PRKACA	100	10000
GW-843682X	PLK1	PLK1	0.15	10000
GW-843682X	PLK3	PLK3	1.3	10000
GW-843682X	PLK4	PLK4	95	10000
GW-843682X	PRKCE	PRKCE	79	10000
GW-843682X	RAF1	RAF1	100	10000
GW-843682X	RET	RET	8.5	10000
GW-843682X	RIOK2	RIOK2	65	10000
GW-843682X	ROCK2	ROCK2	100	10000
GW-843682X	RSK2(Kin.Dom.1-N-terminal)	RPS6KA3	28	10000
GW-843682X	SNARK	NUAK2	3	10000
GW-843682X	SRC	SRC	43	10000
GW-843682X	SRPK3	SRPK3	14	10000
GW-843682X	TGFBR1	TGFBR1	83	10000
GW-843682X	TIE2	TEK	47	10000
GW-843682X	TRKA	NTRK1	51	10000
GW-843682X	TSSK1B	TSSK1B	96	10000
GW-843682X	TYK2(JH1domain-catalytic)	TYK2	77	10000
GW-843682X	ULK2	ULK2	79	10000
GW-843682X	VEGFR2	KDR	42	10000
GW-843682X	YANK3	STK32C	100	10000
GW-843682X	ZAP70	ZAP70	85	10000
NPD15008	ABL1(E255K)-phosphorylated	ABL1	88	10000
NPD15008	ABL1(T315I)-phosphorylated	ABL1	70	10000
NPD15008	ABL1-nonphosphorylated	ABL1	89	10000
NPD15008	ABL1-phosphorylated	ABL1	92	10000
NPD15008	ACVR1B	ACVR1B	96	10000
NPD15008	ADCK3	CABC1	67	10000
NPD15008	AKT1	AKT1	79	10000
NPD15008	AKT2	AKT2	83	10000
NPD15008	ALK	ALK	90	10000
NPD15008	AURKA	AURKA	66	10000
NPD15008	AURKB	AURKB	68	10000
NPD15008	AXL	AXL	46	10000
NPD15008	BMPR2	BMPR2	23	10000
NPD15008	BRAF	BRAF	57	10000
NPD15008	BRAF(V600E)	BRAF	48	10000
NPD15008	BTK	BTK	100	10000
NPD15008	CDK11	CDK19	100	10000
NPD15008	CDK2	CDK2	65	10000
NPD15008	CDK3	CDK3	87	10000
NPD15008	CDK7	CDK7	59	10000
NPD15008	CDK9	CDK9	39	10000
NPD15008	CHEK1	CHEK1	100	10000
NPD15008	CSF1R	CSF1R	35	10000
NPD15008	CSNK1D	CSNK1D	43	10000
NPD15008	CSNK1G2	CSNK1G2	54	10000
NPD15008	DCAMKL1	DCLK1	92	10000
NPD15008	DYRK1B	DYRK1B	8.1	10000
NPD15008	EGFR	EGFR	57	10000
NPD15008	EGFR(L858R)	EGFR	56	10000
NPD15008	EPHA2	EPHA2	100	10000
NPD15008	ERBB2	ERBB2	90	10000
NPD15008	ERBB4	ERBB4	71	10000
NPD15008	ERK1	MAPK3	100	10000
NPD15008	FAK	PTK2	100	10000
NPD15008	FGFR2	FGFR2	100	10000
NPD15008	FGFR3	FGFR3	92	10000
NPD15008	FLT3	FLT3	25	10000
NPD15008	GSK3B	GSK3B	57	10000
NPD15008	IGF1R	IGF1R	98	10000
NPD15008	IKK-alpha	CHUK	66	10000
NPD15008	IKK-beta	IKBKB	61	10000
NPD15008	INSR	INSR	89	10000
NPD15008	JAK2(JH1domain-catalytic)	JAK2	66	10000
NPD15008	JAK3(JH1domain-catalytic)	JAK3	96	10000
NPD15008	JNK1	MAPK8	73	10000
NPD15008	JNK2	MAPK9	86	10000
NPD15008	JNK3	MAPK10	87	10000
NPD15008	KIT	KIT	12	10000
NPD15008	KIT(D816V)	KIT	45	10000
NPD15008	KIT(V559D,T670I)	KIT	18	10000
NPD15008	LKB1	STK11	100	10000
NPD15008	MAP3K4	MAP3K4	95	10000
NPD15008	MAPKAPK2	MAPKAPK2	100	10000
NPD15008	MARK3	MARK3	100	10000
NPD15008	MEK1	MAP2K1	74	10000
NPD15008	MEK2	MAP2K2	73	10000
NPD15008	MET	MET	50	10000
NPD15008	MKNK1	MKNK1	89	10000
NPD15008	MKNK2	MKNK2	52	10000
NPD15008	MLK1	MAP3K9	53	10000
NPD15008	p38-alpha	MAPK14	100	10000
NPD15008	p38-beta	MAPK11	99	10000
NPD15008	PAK1	PAK1	82	10000
NPD15008	PAK2	PAK2	38	10000
NPD15008	PAK4	PAK4	75	10000
NPD15008	PCTK1	CDK16	89	10000
NPD15008	PDGFRA	PDGFRA	80	10000
NPD15008	PDGFRB	PDGFRB	34	10000
NPD15008	PDPK1	PDPK1	89	10000
NPD15008	PIK3C2B	PIK3C2B	13	10000
NPD15008	PIK3CA	PIK3CA	93	10000
NPD15008	PIK3CG	PIK3CG	0.55	10000
NPD15008	PIM1	PIM1	14	10000
NPD15008	PIM2	PIM2	5	10000
NPD15008	PIM3	PIM3	4.1	10000
NPD15008	PKAC-alpha	PRKACA	27	10000
NPD15008	PLK1	PLK1	59	10000
NPD15008	PLK3	PLK3	7.3	10000
NPD15008	PLK4	PLK4	100	10000
NPD15008	PRKCE	PRKCE	69	10000
NPD15008	RAF1	RAF1	100	10000
NPD15008	RET	RET	82	10000
NPD15008	RIOK2	RIOK2	44	10000
NPD15008	ROCK2	ROCK2	40	10000
NPD15008	RSK2(Kin.Dom.1-N-terminal)	RPS6KA3	54	10000
NPD15008	SNARK	NUAK2	56	10000
NPD15008	SRC	SRC	74	10000
NPD15008	SRPK3	SRPK3	47	10000
NPD15008	TGFBR1	TGFBR1	100	10000
NPD15008	TIE2	TEK	86	10000
NPD15008	TRKA	NTRK1	74	10000
NPD15008	TSSK1B	TSSK1B	82	10000
NPD15008	TYK2(JH1domain-catalytic)	TYK2	72	10000
NPD15008	ULK2	ULK2	85	10000
NPD15008	VEGFR2	KDR	83	10000
NPD15008	YANK3	STK32C	88	10000
NPD15008	ZAP70	ZAP70	78	10000
